# Supplementary material for: Surveying the interest of individuals with upper limb loss in novel prosthetic control techniques
Source: J Neuroeng Rehabil. 2015 Jun 13;12:53. doi: 10.1186/s12984-015-0044-2 (PMC4465617; doi:10.1186/s12984-015-0044-2)
Supplement: Additional file 2: — All written comments received from participants. These responses are in their original form and have not been edited for grammar or spelling. Information that could potentially reveal the participant’s identity has been redacted. [file 12984_2015_44_MOESM2_ESM.xlsx]

## Sheet: Sheet1
Subject #	Myoelectric Control	Targeted Muscle Reinnervation	Peripheral Nerve Interface	Cortical Interface	Additional
P8	I love using this device but insurance is often an issue	I get great function with a myoelectric device and couldnt afford the recovery time	IT would have to give me substantial functional gains to justify the recovery time	again, I get great function with my prosthetic currently, the risk would not be worth it
P10			being self employed and a welder by trade my questions would concern the likely hood of having stray voltage enter into the muscle site from a potential grounding problem? Otherwyse i am very interested in all aspects of mio life.
P11
P12	Interested, but cautious due to potential problems (more trouble than it's worth?)	Would be cautious about risks and potential side effects... e.g., more phantom pain, etc.?	Again leery of expected and unexpected risks... Perhaps would have had more interest at a younger age?	Scary but exciting idea ...
P13	I have the iLimb myo electric hand and love it. I've had it two months after using a body powered arm my entire life. This is the best decision I have ever made. I can do so much more, it looks nicer, and it's more comfortable because I don't have the harness. It was a long fight with my insurance company but worth it.	If it is equal to my iLimb hand I wouldn't see any reason to make the change. If it has better function, I would definitely consider making the change.	If this functions better than my current iLimb hand I would consider making the change.		It's exciting that research is being done and improvements are being made to prosthetics. They are very expensive but I see them as a necessity.
P14	I have one. I find the myoelectric sensors difficult to use, especially if I get sweaty. The sweat changes the resistance value of my skin and causes the the sensor rs to either beco me overly sensitive or not sensitive enough. This makes the prosthetic difficult to use.	I'm concerned about the long term effects. I'm not co vinced that the medical industry knows the long term implications.	Same as the previos, I'm concerned about the long term effects of new technology. However, I'm more open to this since it does not involve any movement of the underlying nerves.	I'd rather not have some one cut my head open.	As a shoulder dis-articulated amputee, I find the hardest thing is not being able to reach without manually controlling the prostetic with my good hand. That and the variable behavior of the myoelectric sensors due to skin contact and moisture level, cause me to wear my prostheic only when I absolutely need it. Which means, I only wear it once or twice a month. I often find it's faster to find a …
P15	I own and operate this device. I am very happy with it.	Not sure of the difference between this and the myoelectric device, but I'd consider it if there were a significant benefit over traditional myoelectric devices.	Sounds very promising and I would be very interested in this technology.	I would definitely be interested in this.	Thank you for your research on upper extremities. It's reassuring to see what is on the horizon.
P16	as long as it is not invasive, i will try things. sensory feedback massively boosts my phantom pain, i tried that in an experiment at our university.	i will not agree to surgery for such reasons.	i will not agree to surgery. i am only interested in functions that i can have that work without surgery. surgery if anything is something i would consider to make me device independent, i.e., krukenberg, vilkki toe to stump, etc.	yikes. no one will touch my brain.
P19
P20		no medical procedure	this looks like it's for elbow and below missing arm. and no surgery will make me want to have a prosthetic	no brain operations, hassle
P21	It is heavy and requires a very tight fit, which can be uncomfortable. It could also look more like a hand aesthetically.	The addition of surgery and the long wait time post surgery makes this device slightly less attractive than the myoelectric device.		The risk involved in having surgery on or near one's brain makes this less desirable. But I'm guessing its effectiveness would be much greater than the previous devices mentioned, which does make it attractive. I think I would need more experience with prosthetics before I could make the decision to go this route.	Thank you for conducting this survey! I'm really looking forward to using my prosthesis but having tried it on once for a fitting, I can tell yo u that it is still a long way off from a natural-feeling arm, so I'm very excited that researchers and doctors are continuing to try to improve this technology!
P22	Im not very interested because I haven't found anything I can't modify & do yet...expect crossing the monkey bars on the playground as a kid!		Given my level of comfo rt & capability, I'm not willing to have surgery or wear something that makes me uncomfo rtable. I don't see it as a gain. Also concerned with how any prosthesis will look.	No way! Too scary.	Basically, I'm just totally comfortable in my own skin and am very successful in athletics & all my life activities.
P23
P24					I am glad to be alive
P25	The weight of the device is a concern	At my age and with the level of function I have without this I have no interest in surgery.	Doesn't seem applicable to a shoulder disarticulation?	Weight of the device
P26	The weight of the overall device and the price is too high. I started to not enjoy wearing the device due to to overall weight. I also think that the cost of the devices are overwhelming and not justifiable.	This mkes more sense to me as I think that the sensors that are placed inside the socket are not very friendly to the user if the arm is not "exactly" inserted properly.	Not sure about this one.	Not sure about the need here	I thought that my prosthetic would be more helpful than it has been. I'm not sure if the weight or the fit is exactly right, but I struggle with this deveice, and at $150 ,000 it should work properly.
P27	I presently have this device.
P28	I had one of these. It was heavy and uncomfortable. It was also hard to control.	My residual limb didn't provide alo t of opportunities for nerve firing for control of the hand	This would be great to have if it was lite enough for me to support and the harness to keep it on was minimal	This would eliminate the problems that my residual limb causes
P30	I am currently using a hybrid device with an iLimb ultra hand. The elbow is a swing type that is hard to get into a position to use the hand effectively in grabbing objects. My original consideration for this device was to keep the arm as light as possible. I also have a very unique harness system which is made from under Armour shirts that you pull together and there is a body yoke Incorporated …	As described before I am always interested in developing and helping create a device that works especially well for Army amputees. I had unique challenges with nerve placement as my amputation was performed about eight months after an accident and the amputation was performed to keep as much nerve as possible. I had a steel pipe go through my shoulder and a automobile accident. While there are ne…	Very interesting process and I foresee this with development as being the mainstay of the upper extremity prosthetic field.	Very interesting as I mentioned before this could be the future of the prosthetic field
P31	When I was fitted for a prosthesis I was 11 years old and I was so used to doing with out my lower forearm that it was too bulky and actually interfered with me.		Too old now to do it.
P32	Weight might be a factor. Hours of training might be a factor. Maintenence would be a factor.	Not willing to do surgery.	Not willing to do surgery.	Not willing to do surgery.
P33	I was first trained on the body powered device in [REDACTED] after my accident. The myo's take a lot more thought process to perform simple tasks. In addition, a 1 or 2 step process with the body powered may take 3-4 steps with a myo. For example, simply holding up my pants while trying to snap them closed. With body powered I put the pants in the hook and release pressure, the rubber bands hold …	If I were to have surgery I think I would prefer to try a total limb transplant.	I would not want a surgical procedure if it wasn't going to yield long term results and reduce chances of future surgeries to correct ongoing issues.	Definitely no brain surgery.
P34	I think it will give me more precise movements than a mechanically activated switches	I think thus would allow for more independence	Additional independence	Sounds good, I would need to know more about this	I'm open to any and all new technology. My goal is to become as independent as possible
P35	I am interested in any project that will increase the technology and awareness in upper extremity prosthetics.	I'm willing to try.	I'm willing to try.	I'm at an age that brain surgery is a little scary. Might be interested.
P36	The only device I have ever used is a harness-type device that works similar to a bicycle brake cable. It did not function as well as I would have liked and was more cumbersome than functional. I only use it as my "dress" arm when I have to wear a sport coat, and then only very sporadically. My Worker's Compensation elapsed and I have not had the funds to try something different. I would be willi…	I would be concerned with the 're-growth' of nerves and the associated pain of neuroma. However, if this device would perform the basic functions listed in my previous comments and not be too heavy or cumbersome, then I would be willing to try it.	I don't know that this device and procedure would improve function enough to be worth it relative to the previously mentioned device / procedure.	This would be wonderful if it would actually work. However, at it's current stage of development, I think this type of procedure may be better suited to a younger patient.	Thank you very much for your research and interest in improving the abilities of amputees. Thanks to your efforts, the future only looks brighter for amputees.
P38	Several factors, unmentioned in your list, are important to me. Weight of the terminal device and life length of the battery are quite important. My current terminal device weighs only 3 oz; my power source is limited only by the available power of my body. In addition, my body power componentry allows me to control strength as well as rapidity of grasping in the td. Lastly, I am not encumbered b…	I am satisfied with the capacities of less invasive technologies; enjoy full quality of life including functional independence, family and social relationships, leisure time activities that range from engaging in creative arts to sports. I can not imagine risking surgical procedure that could potentially leave me with less than the magnitude that I currently enjoy.	Same as previous response	Ditto; only more emphatically
P39	too heavy and range of dexterity is limited, am not convinced this is the right one for me.	I suffer from severe phantom limb pain, risk of increasing phantom pain via any surgical procedure on my stump. Also not sure I have enough muscle left in upper arm for this to be effective (also applies to std. Myo).	have concerns about weight, given the need for two joints. other concerns as previous answers.	I'd need considerably more information regarding this option in order to make a decision. how soon will the brain implant become out of date or require replacing? How heavy is the limb itself?	It's not just about functionality but socket fit. Also weight is a big issue for any above elbow amputee My cancer went undiagnosed for 18 months during which time i lost the use of my arm & muscle degeneration across neck and shoulders went unnoticed until well after my amputation. It has been an uphill struggle to restore strength ever since & added to this is that my stump has changed shape & …
P40		The idea of taking that much time between surgery and usability just doesn't appeal.	The notion of a quick recovery is nice, as is the idea that it doesn't rely on wires and could be used with minimal training.	Nope. Not brain surgery, thanks.
P41
P42	too heavy and slow
P43
P44	I am naturally right handed and I lost my left arm so writing would never help me. I have lived without a device for 35 years--I play golf, fish, can type about 30 words a minute, paint, drive. So to have a device would probably not benefit me but maybe others-
P45	anything that looks like a hand is going to be bulky and clumsy.anything with electric motors to run the wrist or fingers is going to be slow and not strong enough .my new prosthetisist couldnt believe it when i ordered 5 right and 5 left new rubber treaded hooks to get through the year. [REDACTED] i do anything related to farming.drive combine ,tractors,semi,ride 4-wheeler,horses.motorcycles.i a…
P46
P47
P48		I'm not sure that I would be willing to go through another surgery.
P49	Low risk but good benefits		this method should be better than picking up the signals off of the skin. this should make this method more reliable.	I would not want to do brain surgery unless it was proven to work without causing brain problem (lots of experience over many years). The benefits of this method would not be worth possible problems. I already have some short term problems and I would be very leery of doing any kind of brain surgery.
P50				just do not like the idea of any type of sensor that close to my brain
P51	My myo-arm sits in a drawer in the basement. heavy and hard to dress with it.				i have been an amputee for 13 yesrs and function without a prosthetic. above elbow a little more cumbersome than below I understand. getting dressed, etc much easier ad faster than without prosthetic. i would enjoy a prosthetic to hold a fishing pole while i reeled with the other.
P52
P53
P54	[REDACTED]	[REDACTED]	[REDACTED]	[REDACTED]
P55
P56	not interested as it isn't waterproof and it will come off with moderate lifting whereas the body powered is very robust and can lift and carry heavy weights.	same answer as previous arm choice.	same answer as previous arm choice.	same answer as previous arm choice.	as you may have concluded, the current body powered system is very robust, waterproof, can lift and carry big loads. In addition, because I have used it for 47 years, performance is generally better than someone using any of the newer technologies.
P57	My prosthetic is myo-electric hybird...The elbow is manual.	I find this very interesting!	this seems very futureistic	I would not be willing to try this one. Do not want anything implanted in my brain.
P58	I already have this type	Not having very much good luck with my stump and surgeries I think I would hesitate in having this done. I haven't heard much that was to the good about implanted electrodes.	See my previous answer as it apples here also.
P59
P60		This is ultimately what I would like.		I would have to understand how the procedure would happen before I would let anyone implant something in my head.
P61
P62
P63			The Myoelectronic I currently use is usually in need of adjustment and or repair. The Statement of "There is a small risk that additional surgery would be required to repair breakages in the system. " concerns me, and manufacturers should first resolve sensor sensitivity to heat cold and sweat!
P64
P65	interested but concerned about durability
P66	well this is similar to the one i hope to get some day, except, i really value the thinness of a hook tip for a good view of what i'm doin...fake fingers block that view. and, i think i more value the multi-position wrist i'm getting...not rotation, but bending. in the electronic work i do, it's not too hard to rotate the hook with my hand, but it's impossible to get into some positions w/o a ben…	same answer as for the previous question...well this is similar to the one i hope to get some day, except, i really value the thinness of a hook tip for a good view of what i'm doin...fake fingers block that view. and, i think i more value the multi-position wrist i'm getting...not rotation, but bending. in the electronic work i do, it's not too hard to rotate the hook with my hand, but it's impo…	aside frrom the same responses as i had to the preceding questions, i dont think i would get this because the of invasiveness and chances that i would not use it much anyway, due to the limitations i mentioned before.	so, same concerns about hands vs. hooks as i expressed before, also my main concern with a myo is that it doesn't respond FAST enough...u hafta wait for the motors to run.	the myo hook i'm getting will, i hope, allow me to do fine scale electronics work more efficiently, other wise body-powered is very satisfactory
P67	I would like the device to have fine motor control for fishing, and I would like it to be be comfortable to wear while riding a bicycle.	I'm not interested in having surgery performed on me in order to be able to wear/use a prosthesis.	I'm not interested in having surgery performed on me in order to be able to wear/use a prosthesis.	I'm not interested in having surgery performed on me in order to be able to wear/use a prosthesis.
P68	I am highly interested in this how, in fact this is the type of device I initially tried to get, however insurance coverage on this device is very, very difficult because it is so costly. I think most people would want a device that closely mimics a real extremity as possible.	I have had a procedure similiar to this to repair a brachial plexus-like injury sustained by the trauma. The goal is to still get a myoelectric type of prosthesis.	I would think this device might be the easiest to function, however the issue is, like most, insurance coverage.
P69	this is old technology... doesn't impress me much.	Seems a little risky, but offers more than the previous one.	Sounds innovative, worth the risk.	figure out a way to do this without being so invasive! have nerves re-route a different way so that opening the skull is not necessary.	`
P70
P71		At my age , surgery risk is not worth benefits.	Age related reluctance.	Excess risk at my age.
P72
P73
P74
P75	useful	is it safe?			good survey
P76
P77
P78	very interested	very interested	very interested		if you need a guinnea pig, i'm interested
P79
P80	i would like any device that would allow me to have a wrist that is useful.	it ould be great to have touch sensation again,also the use of a wrist would be great.	the wrist, and touch sensation would be great to have back again.		thank you i appreciate the opportunity.
P81
P82	Tried this type, doesn't work because of muscles spasms	concerned about current nerve damage and its impact on device effectiveness	sounds like this might work even with nerve damage, if so would definitely try it	Might try this but would need much more info about the procedure and possible concerns.	I have been very disappointed with the lack of information about options that are available to amputees. I have most often felt like an insurance money pipeline for doctors and prosthesis companies. Information on even the current level of prosthesis which might be available is hidden in the murky waters of insurance. You can create the most wonderful prosthesis but an amputee might never see it …
P83	Thisa is leaps and bounds above the manual device I now have.	This seems a much more natural functioning device.	A bit concerned about increased risk of needed surgery for repairs with this one.	VERY interested in this device! i like the idea of actual communication withthe device.
P84
P85	So - I have worn the Bock Sensor Hand Speed, the Touch Bionics i-LIMB and the Motion Control ETD. My preference is the ETD for MANY reasons. My second choice would be the Bock hand, which I have enjoyed for years (function and cosmesis) however, I disabled the sensors because I found them to not function the way I'd like. the i-LIMB simply cannot stand up to my level of use. It is constantly brea…	If I were going to have TNR surgery, I'd want the hand to do EVERYTHING. I'm not really a candidate for this because my limb difference is the result of a congenital birth defect.	Again - not really for me, but if it were possible for me, I would do it AND I woukd expect that the hand would do all of the things listed above and more.	Not interested in brain surgery
P86	I have one already. One of the most importqmant features I need is lighter weight and the avility of hand to open wider to grasp bigger objects. Also a release botton for a mire natiral look while resting/walking and a lock option when i am carrying fragil things(i am always concerned about my hand openning by itself)
P87	Make it durable. I am lucky to have a spare hand for each side, but it is not uncommon to have one not functioning while the other is being repaired. Average repair time is two months. Average time before needing repair is less than six months -- ridiculous!	Same as stated earlier.
P88
P89	I would love to try a Myo but I'm very concerned with the weight of it. I'm above the elbow and when I was told about it in the past the weight was completely impossible for me to support. The idea of a Myo excites me to no end, I've see just how amazing it is. I could not even begin to comprehend how a Myo would change my life.	This sounds amazing but the idea of surgery on my residual limb scares me. I've had revisions before that turned into major complications. This would have to be a very incredible product for me to seriously conceder this product.	there are several factors with this product that scares me. First, again the surgical procedure. Second, implanting forging objects into the muscles into my residual limb. And third, the possibility of additional surgery. I don't believe this is a product I personally would seriously conceder.	This is truly incredible technology but there is nothing about this procedure that dose not scare me. That being said, If this is perfected and the ricks are reduced this could be huge for upper limb amputees. This one actually amazes me, wow!	the idea of technology changing for us arm amputees is well over due. For the last [REDACTED] years I have sat in amputee support groups with mostly lower limb amputees hearing the amazing things they have access to. to help improve their quality of life. As an arm amputee I find myself feeling sad that we (arm's) are stuck with heavy, non functional, ugly, and complicated prosthetics. I apprecia…
P90	I currently have a myoelectric prosthesis but my shoulder is frozen resulting in limited range			Sounds too scary	I also have a conventional prosthesis and a terminal device which permits riding a bicycle
P91
P92	The conventional mechanical hook does all as advertised and is very effective! The MYO [REDACTED] while an ingenious design has turned out to be very awkward in function and of little practical use! The MYO was sold to me by a very clever sales and marketing company [REDACTED] and came with no written instructions and little or no useful training or follow-up. It appears they took the money and r…
P93
P94	I have this device but it took me three years to decide to try it. I've had a body powered hook my whole life. At the time I was raising an infant and didn't have the training time. As she got older and I had more time, I considered this type of device and now own one. I like it for light duty projects and the rest it gives my upper body.	Never having a limb in the first place (congenital loss) I'm not too excited (or even sure it could work) about surgery. It seems a little too creepy for me.	This sounds very intimidating to me. But I bet if I had had a hand and lost it, this would be a procedure I might consider.	Not really excited about things being implanted into my brain....	Thank you for taking an interest in the upper limb loss community. The technology has been behind the times for a long time. It seems like the lower limb loss prosthesis have made leaps and bounds and only now is serious attention being paid to the upper limb loss population. Good luck with your findings!
P95	I have this device and use it daily, but it breaks often.	What are the advantages compared to a myoelectric hand? I assume it can be removed to sleep? I would be interested in trying this hand if it increased my function.	This sounds less invasive but potentially less reliable than the the previously described device. Again, my interest stems in increased functionality.	Interested in using if it increases functionality. I want to be able to tie my shoes with less effort.	The interface between the residual limb and the device is just as important as the features of the device. I have come to terms with my limb loss. I understand that I can't do certain things well, prepare a salad because of all the manipulation of vegetables and the knife, fold clothes quickly and efficiently, feel the touch of my children's hands in mine, but I would like to see a natural lookin…
P96
P97	Weight and overall lack of function for shoulder disarticulation.	No more surgery	No surgery	No more surgery
P98	My surgery was done so I could potentially use a Myoelectric device but my insurance would not cover the cost so I had to go with a body power device. I am interested in it but have reservations as I have used a body powered for 3 years and don't know how my nerves are to use a Myoelectric. I am to the point where I don't wear my arm after I get home from work as it is heavy and uncomfortable by …	Not sure about this as when I had my arm amputated they moved some of my nerves in the muscle so that I could be fitted with a Myoelectric later on. So saying that I think I already have this but not sure.	Not for sure about this one. Would need more information on it. Sounds like there are more risks to it.	This does not appeal to me. Sounds too risky. I need my brain while I still am able to work.	I get along fine with my body power prosthetic but sometimes I wish it didn't take longer to do things. Like taking time to move your wrist or your elbow to certain positions to do things. Sometimes I get in a hurry and it is easier to use one hand. In the beginning I was excited thinking I was going to get a Myoelectric but insurance said I didn't need it for every day living. I was disappointed…
P99	it looks like a hand .You cant put that in your pants pocket and pull out a quarter.	same reasons as last devise		way way to complicated
P100	weight, weight, weight! These tend to be on the heavy side, which is hard to deal with, with a forequarter amp.	I have enough nerve damage / phantom pain that I'm leary of this kind of thing	Same as previous	Again, with all I've been through, I'm very leary of this one	Thank you for trying to help upper-limb amputees!
P101	The myo-electric device can be a very functional device to use, but there are limitations that come with this device that make me choose my body-powered hook more often. These limitations include durability, battery life, and not being able to get it wet. Durability is very important to me as my lifestyle is very active and I am scared to break such an expensive piece of equipment.	My only concern is durability of the device.
P102	Things needing improvement: Become cost effective, more reliable, more durable (not need repairs so frequently), water-proof, needs better glove that is stain resistant yet maintains an attractive cosmetic look. This technology has been around 50+ years yet it doesn't seem to have improved given advances in technology and is still priced extremely high - more than a luxury car. Is that necessary …	I'd like to see improvements with existing technologies and more studies on this before trying it myself.	I'd like to see improvements with existing technologies and more studies on this before trying it myself.	No thanks. I am not interested in having brain implants for a prosthetic device. I appreciate a more organic prosthetic, perhaps, one that I can remove at the end of the day.	Thank you for putting out a questionnaire on this topic. I have been researching new technologies as well as improvements on existing ones in the past year and feel hopeful with the direction some companies are taking with prosthetic care (though I'll pass on the implants myself for now).
P103
P104	Unfortunately, my RH Shoulder is frozen resulting in limited range of movement. I continue to exercise the stump using Therabands				Don't like the idea of brain surgery
P105		It would be better then what I have and don't use.	Sounds much more fictional then anything I've seen.	This sounds great. I would definitely try this. I'll be the first.	If you need anyone to try any of the new arms. I would love to come and try them.
P106	I have already used two different myoelectric hands (iLimb and Otto Bock Sensor Speed Hand). I like the technology as it is fairly capable and modular. However, the weight from the motors and rotators (I have a wrist rotator and find it extremely useful) makes it increasingly difficult to use as the day progresses. Also the cost of these hands makes funding difficult.	This is an interesting option. As a congenital amputee I have often wondered what having a permenant arm would be like. Concerns beyond the obvious regarding the surgery include 1) vendor "lock in", and 2) maintenance on the terminal devices, and 3) maintenance on the interface between the wires and the nerves.	I have the same concerns about this as the previous option, plus I would be concerned about security with this, now that my nervous system would be essentially IP enabled.	This option seems very scary compared to the others. I am aware that surgeries like this are becoming increasingly common, however that does not diminish the fear factor for them.	Thank you for taking an interest. Upper arm prosthetics are very complex and given the number of potential users, the economics are very difficult to manoeuvre.
P107	Loss of elbow and wrist movement are missed greatly	Same as before	Same as before
P108	A BIT BETTER THEN WHAT I HAVE BUT NOT MUCH.	SEEMS LIKE THIS ONE WOULD BE MORE FUCTIONAL AND BETTER CONTROLED.	THIS ONE SEEMS GREAT	SIGN ME UP!!!!!!!	I DO NOT USE AN ARM BECAUSE I CAN NOT FIND HELP WHERE I LIVE TO USE ONE. I DON'T HAVE THE MONEY TO TRAVEL AND STAY SOMEWHERE ELSE TO GET ONE.
P109	I am concerned about the weight and its appearance Vs Usability/ need for usage	The weight and appearance, Contact with water, recharging the batteries. how controllable/ uncontrollable will it get	The weight and appearance, Contact with water, recharging the batteries. how controllable/ uncontrollable will it get	The weight and appearance, Contact with water, recharging the batteries. how controllable/ uncontrollable will it get	The weight,manageability , ease of usability and appearance in that order of priority is what is a main concern of any prosthetic
P110	Each prosthetic is a tool for me. The myo is good for some things while the body powered is good for others. The more tools in your tool box the more functional I can be in my ADL's.	The biggest issue for me is the lag time between activating the device and it actually performing the task. Though it's a millisecond delay that's a huge difference.
P111				Nothing
P112
P113	none	none	none	none
P114	anthing giveing me use of some type of hand would be grate the closer it is to a real hand the better control of hand with feeling would be grate	im willing to try anthing if it means a chance at better use of limb		sounds like a good way of controle and could better lifestile im game
P115					NO
P116	The biggest concern I have is the weight of the prosthetic.	More surgery scares me to death.	Surgery is still scary.	It would have to be a well-documented success.	I am very upset with my passive arm because, when I got my last liner, it is a different type and is very tight and uncomfortable. However, my prosthetics is making no effort to correct the situation.
